# Supplementary material for: Individual identification of sika deer (Cervus nippon) using short tandem repeat analysis for investigating illegal carcass disposal in Japan
Source: PLoS One. 2025 Apr 17;20(4):e0321305. doi: 10.1371/journal.pone.0321305 (PMC12005556; doi:10.1371/journal.pone.0321305)
Supplement: S1 File — (XLSX) [file pone.0321305.s002.xlsx]

## Sheet: Genotyping results
Genetic locus	1	2	3	4	5	7	8	9	10	11	12	13	14	17	18	19	20	22	23	24	25	26	27	28	29	30	31	32	33	34	36	38	39	41	42	43	45	46	47	48	50	51	53	55	58	59	60	61	62
CSSM019	138-154	138-138	147-147	140-147	138-147	140-147	147-154	147-147	154-154	147-147	147-154	147-154	147-154	147-147	154-154	147-147	147-154	147-154	138-143	147-154	147-154	140-147	138-147	147-154	147-147	154-154	147-154	138-138	138-154	143-154	147-154	140-147	138-154	154-154	143-154	138-140	143-154	138-147	138-138	138-147	147-154	147-154	147-147	138-147	152-154	138-154	143-154	147-147	147-154
BM6506	194-206	194-196	204-206	204-206	196-206	210-210	206-210	206-210	196-206	196-196	206-206	206-210	206-210	206-210	196-206	196-196	206-206	206-210	204-206	204-204	196-206	194-206	206-206	196-206	196-206	194-210	206-206	204-206	196-206	194-204	206-206	196-206	196-206	194-206	196-196	196-196	206-210	204-210	196-206	206-210	196-206	204-206	194-204	206-206	196-196	196-206	204-210	194-206	196-206
TGLA53	196-218	194-205	207-218	207-207	178-196	177-205	207-207	205-207	218-218	205-218	207-207	194-196	207-207	205-207	218-218	205-218	207-207	194-196	201-205	－	205-218	207-218	205-207	199-207	－	207-207	205-218	199-207	205-207	199-205	205-207	194-194	176-220	207-218	205-218	199-212	205-205	207-218	188-207	205-218	205-207	199-205	199-207	201-218	－	207-218	207-207	201-207	205-207
ETH10	－	221-221	－	221-241	221-221	235-235	－	－	－	221-237	221-237	－	－	－	－	221-237	221-237	－	－	－	221-237	221-221	－	－	－	－	－	－	－	237-237	－	－	222-222	－	－	－	235-237	－	221-241	221-221	221-241	221-241	－	221-237	－	237-241	－	221-233	235-237
SPS113	310-310	310-310	310-310	310-310	308-310	310-310	308-308	308-308	310-310	304-310	308-308	304-304	308-308	308-308	310-310	304-310	308-308	304-304	304-308	－	310-310	310-310	310-310	310-310	310-310	304-310	308-310	310-310	308-310	308-310	310-310	308-310	304-310	304-304	310-310	304-304	310-310	310-310	308-308	308-310	310-310	310-310	308-310	304-310	－	308-310	308-310	304-310	308-310
CSRM60	108-108	104-116	104-104	116-116	－	－	104-108	104-104	104-104	116-116	104-104	104-120	104-108	104-104	104-104	116-116	104-104	104-120	－	－	104-104	116-116	104-104	104-108	116-116	104-108	104-104	104-104	104-104	116-116	116-116	104-104	－	104-108	－	104-108	108-108	108-108	108-108	－	116-116	104-104	104-104	104-104	－	108-108	104-104	104-116	108-108
MGTG4B	165-165	－	－	－	154-165	143-143	－	－	143-143	143-143	－	－	－	－	143-143	143-143	－	－	152-152	－	－	－	－	－	154-154	－	154-154	154-154	－	－	154-154	－	161-161	－	－	－	167-167	－	－	143-161	－	－	154-154	－	－	154-154	－	－	－
CSSM66	－	－	－	－	－	－	－	206-208	－	－	－	－	－	206-208	－	－	－	－	202-204	－	－	－	－	－	－	－	－	－	－	－	－	208-210	－	－	202-210	－	－	202-204	－	－	－	202-204	－	－	－	－	－	－	202-204
[truncated: 35 more columns]
