# Supplementary material for: Individual identification of sika deer (Cervus nippon) using short tandem repeat analysis for investigating illegal carcass disposal in Japan
Source: PLoS One. 2025 Apr 17;20(4):e0321305. doi: 10.1371/journal.pone.0321305 (PMC12005556; doi:10.1371/journal.pone.0321305)
Supplement: S2 File — (XLSX) [file pone.0321305.s003.xlsx]

## Sheet: Sheet1
Sample No	DNA concentration(ng/ul)
1	223
2	96.2
3	186.9
4	161.6
5	197.9
7	115.3
8	168
9	240.8
10	71.1
11	112.5
12	64.5
13	71.6
14	50.1
17	78.2
18	257.9
19	107
20	96
22	7.5
23	69.8
24	66.1
25	78.5
26	210.5
27	81
28	107.4
29	19.6
30	156.6
31	34.4
32	178.7
33	16.9
34	46
36	113.3
38	183
39	183
41	386.3
42	169.7
43	205
45	131.2
46	129.5
47	161.2
48	83.2
50	160.9
51	231.8
53	16.1
55	156.7
58	59
59	178.5
60	59.7
61	131.3
62	53.8
63	74.4
65	142.7
66	57.2
68	66.1
69	142.5
70	311
71	96.2
72	78.9
74	120.4
75	54.1
77	114.2
78	195.1
79	418.1
80	293.3
81	70.2
83	62.3
84	139.8
85	73.1
86	86.7
87	55.8
88	99.6
89	67.5
90	154.1
93	98.3
94	32.5
132	88.3
135	75.7
136	30.7
169	69.7
172	2025.2
173	104
214	196
216	78.5
241	49.7
244	38.9
